# Supplementary material for: Composition Effect on the Formation of Oxide Phases by Thermal Decomposition of CuNiM(III) Layered Double Hydroxides with M(III) = Al, Fe
Source: Materials (Basel). 2023 Dec 23;17(1):83. doi: 10.3390/ma17010083 (PMC10779612; doi:10.3390/ma17010083)
Supplement: Supplementary file 1 [file materials-17-00083-s001.zip]

Archive with 1 entries (1 files):
- materials-2758460-supplementary.pdf
